# Supplementary material for: Solid Fe Resources Separated from Rolling Oil Sludge for CO Oxidation
Source: Int J Mol Sci. 2022 Oct 12;23(20):12134. doi: 10.3390/ijms232012134 (PMC9602949; doi:10.3390/ijms232012134)
Supplement: Supplementary file 1 [file ijms-23-12134-s001.zip]

Archive with 1 entries (1 files):
- ijms-1944143-supplementary.pdf
